# Supplementary material for: Cyclic jetting enables microbubble-mediated drug delivery
Source: Nat Phys. 2025 Feb 21;21(4):590–8. doi: 10.1038/s41567-025-02785-0 (PMC11999868; doi:10.1038/s41567-025-02785-0)
Supplement: Supplementary file 19 — Experimental source data. [file 41567_2025_2785_MOESM19_ESM.xlsx]

## Sheet: Foglio1
Figure 2a					Figure 2c
Experimental points (p_a = 60 kPa)		Experimental points (p_a = 160 kPa)			Experimental points (p_a = 60 kPa)		Experimental points (p_a = 160 kPa)
Time (µs)	Radius (µm)	Time (µs)	Radius (µm)		Time (µs)	Displacement (µm)	Time (µs)	Displacement (µm)
0.1	3.0879	0.1	2.9018		0.1	0	0.1	0
0.2	3.1103	0.2	2.8804		0.2	0	0.2	0
0.3	3.096	0.3	2.9355		0.3	0	0.3	0
0.4	3.0725	0.4	2.8838		0.4	0	0.4	0
0.5	3.1266	0.5	2.9687		0.5	0.0259	0.5	0.0125
0.6	3.1079	0.6	2.9298		0.6	0.0275	0.6	0.0034
0.7	3.1275	0.7	2.8909		0.7	0.0552	0.7	0.0434
0.8	3.1284	0.8	2.9105		0.8	0.0332	0.8	0.0097
0.9	3.1191	0.9	2.9301		0.9	0.0009	0.9	0.0682
1	3.1025	1	2.9508		1	0.0096	1	0.0544
1.1	3.1172	1.1	2.95		1.1	0.0446	1.1	0.0399
1.2	3.0939	1.2	2.9518		1.2	0.0149	1.2	0.0063
1.3	3.1082	1.3	2.9065		1.3	0.0038	1.3	0.0191
1.4	3.1488	1.4	2.9299		1.4	0.0505	1.4	0.0131
1.5	3.1136	1.5	2.9502		1.5	0.033	1.5	0.0499
1.6	3.1259	1.6	2.9153		1.6	0.0799	1.6	0.0258
1.7	3.1174	1.7	2.9187		1.7	0.0242	1.7	0.0477
1.8	3.114	1.8	2.9127		1.8	0.0255	1.8	0.0003
1.9	3.1291	1.9	2.9224		1.9	0.0673	1.9	0.015
2	3.1042	2	2.937		2	0.0132	2	0.0596
2.1	3.1321	2.1	2.8991		2.1	0.0071	2.1	0.0025
2.2	3.1234	2.2	2.9977		2.2	0.0041	2.2	0.0467
2.3	3.1349	2.3	3.0197		2.3	0.0046	2.3	0.0065
2.4	3.1675	2.4	3.0488		2.4	0.0124	2.4	0.0122
2.5	3.1631	2.5	3.0048		2.5	0.0388	2.5	0.008
2.6	3.1254	2.6	2.9334		2.6	0.0095	2.6	0.0443
2.7	3.0607	2.7	2.8277		2.7	0.0168	2.7	0.0252
2.8	2.9741	2.8	2.6032		2.8	0.0384	2.8	0.0096
2.9	2.8809	2.9	2.4912		2.9	0.039	2.9	0.0769
3	2.8454	3	2.5146		3	0.0872	3	0.1087
3.1	2.9195	3.1	2.6482		3.1	0.1154	3.1	0.0821
3.2	3.0475	3.2	2.941		3.2	0.0627	3.2	0.033
3.3	3.2282	3.3	3.2606		3.3	0.0051	3.3	0.0181
3.4	3.3571	3.4	3.4553		3.4	0.0194	3.4	0.0351
3.5	3.3914	3.5	3.5626		3.5	0.0227	3.5	0.0565
3.6	3.3355	3.6	3.5		3.6	0.0186	3.6	0.1364
3.7	3.1549	3.7	3.2285		3.7	0.0384	3.7	0.0761
3.8	2.8784	3.8	2.6486		3.8	0.0666	3.8	0.0075
3.9	2.637	3.9	1.9123		3.9	0.0801	3.9	0.3175
4	2.5331	4	2.0821		4	0.2012	4	0.587
4.1	2.7055	4.1	2.5587		4.1	0.1667	4.1	0.4794
4.2	3.0492	4.2	3.075		4.2	0.2047	4.2	0.4009
4.3	3.2901	4.3	3.4509		4.3	0.0944	4.3	0.3456
4.4	3.5054	4.4	3.7885		4.4	0.0908	4.4	0.2857
4.5	3.5272	4.5	3.9308		4.5	0.1128	4.5	0.1617
4.6	3.4221	4.6	3.9044		4.6	0.0706	4.6	0.2061
4.7	3.2398	4.7	3.6728		4.7	0.0933	4.7	0.148
4.8	3.0103	4.8	3.1464		4.8	0.0873	4.8	0.1671
4.9	2.7363	4.9	2.062		4.9	0.1466	4.9	0.3722
5	2.5072	5	1.9518		5	0.2145	5	0.9046
5.1	2.5654	5.1	2.5		5.1	0.2838	5.1	0.6702
5.2	2.9597	5.2	2.9504		5.2	0.2819	5.2	0.538
5.3	3.3155	5.3	3.5725		5.3	0.2504	5.3	0.5458
5.4	3.5845	5.4	3.963		5.4	0.1442	5.4	0.4226
5.5	3.6158	5.5	4.1731		5.5	0.1268	5.5	0.3476
5.6	3.4612	5.6	4.1398		5.6	0.059	5.6	0.2959
5.7	3.2923	5.7	3.948		5.7	0.1151	5.7	0.305
5.8	3.0029	5.8	3.4625		5.8	0.1204	5.8	0.3863
5.9	2.7591	5.9	2.4825		5.9	0.2341	5.9	0.6851
6	2.5264	6	1.5829		6	0.343	6	1.221
6.1	2.4651	6.1	2.4782		6.1	0.4112	6.1	1.2139
6.2	2.9155	6.2	3.0622		6.2	0.3792	6.2	1.1394
6.3	3.3326	6.3	3.6449		6.3	0.2672	6.3	1.0484
6.4	3.6277	6.4	4.0896		6.4	0.2737	6.4	0.9346
6.5	3.753	6.5	4.2902		6.5	0.237	6.5	0.8357
6.6	3.6397	6.6	4.2376		6.6	0.2193	6.6	0.7961
6.7	3.4394	6.7	4.0542		6.7	0.2171	6.7	0.8307
6.8	3.093	6.8	3.5187		6.8	0.1942	6.8	0.8796
6.9	2.7175	6.9	2.4157		6.9	0.3478	6.9	1.1405
7	2.3798	7	1.5416		7	0.517	7	1.5267
7.1	2.3866	7.1	2.6693		7.1	0.5807	7.1	1.5632
7.2	2.9121	7.2	3.3		7.2	0.5509	7.2	1.4606
7.3	3.3587	7.3	3.8301		7.3	0.45	7.3	1.4332
7.4	3.6804	7.4	4.234		7.4	0.3858	7.4	1.3231
7.5	3.8213	7.5	4.4113		7.5	0.3458	7.5	1.273
7.6	3.7077	7.6	4.3481		7.6	0.3307	7.6	1.1709
7.7	3.4933	7.7	4.0908		7.7	0.3201	7.7	1.2398
7.8	3.115	7.8	3.4406		7.8	0.3558	7.8	1.4031
7.9	2.6016	7.9	1.4195		7.9	0.5053	7.9	2.6263
8	2.1356	8	2.203		8	0.6512	8	2.4598
8.1	2.5105	8.1	3.0806		8.1	0.7263	8.1	2.5078
8.2	3.0205	8.2	3.6226		8.2	0.6302	8.2	2.473
8.3	3.4577	8.3	4.1089		8.3	0.5591	8.3	2.3761
8.4	3.7851	8.4	4.4486		8.4	0.4806	8.4	2.2363
8.5	3.8965	8.5	4.6166		8.5	0.465	8.5	2.0787
8.6	3.7841	8.6	4.5863		8.6	0.429	8.6	2.0628
8.7	3.4865	8.7	4.2923		8.7	0.4857	8.7	2.0532
8.8	3.0304	8.8	3.6507		8.8	0.5568	8.8	2.1875
8.9	2.3701	8.9	1.6329		8.9	0.7469	8.9	3.2952
9	2.0719	9	2.1078		9	0.9607	9	3.0189
9.1	2.6554	9.1	3.0806		9.1	0.953	9.1	2.8387
9.2	3.0646	9.2	3.6517		9.2	0.8409	9.2	2.7005
9.3	3.5024	9.3	4.1884		9.3	0.7725	9.3	2.6919
9.4	3.8043	9.4	4.5654		9.4	0.704	9.4	2.5797
9.5	3.8963	9.5	4.7305		9.5	0.6709	9.5	2.4772
9.6	3.776	9.6	4.6851		9.6	0.6622	9.6	2.4236
9.7	3.4754	9.7	4.405		9.7	0.6694	9.7	2.5258
9.8	2.975	9.8	3.7355		9.8	0.7864	9.8	2.7586
9.9	2.3384	9.9	1.2969		9.9	0.9568	9.9	4.1109
10	2.1428	10	2.354		10	1.1735	10	4.6165
10.1	2.6372	10.1	3.2451		10.1	1.1331	10.1	4.7745
10.2	3.1223	10.2	3.8116		10.2	1.0555	10.2	4.6313
10.3	3.4996	10.3	4.2469		10.3	0.9528	10.3	4.2794
10.4	3.8064	10.4	4.5991		10.4	0.9076	10.4	4.0035
10.5	3.8995	10.5	4.7759		10.5	0.8327	10.5	3.7896
10.6	3.7446	10.6	4.8943		10.6	0.8499	10.6	3.7317
10.7	3.3987	10.7	4.4307		10.7	0.8912	10.7	3.8547
10.8	2.8273	10.8	3.7283		10.8	1.0293	10.8	4.0068
10.9	2.5594	10.9	1.8629		10.9	1.0798	10.9	5.0786
11	2.1835	11	2.2433		11	1.4335	11	5.2692
11.1	2.7801	11.1	3.072		11.1	1.3575	11.1	5.5401
11.2	3.1717	11.2	3.7524		11.2	1.2904	11.2	5.1533
11.3	3.5653	11.3	4.2293		11.3	1.187	11.3	4.8505
11.4	3.8562	11.4	4.6129		11.4	1.1025	11.4	4.7757
11.5	3.9151	11.5	4.9965		11.5	1.0138	11.5	4.6581
11.6	3.7527	11.6	5.0955		11.6	1.0546	11.6	4.7881
11.7	3.3952	11.7	4.7127		11.7	1.1289	11.7	4.9536
11.8	2.8032	11.8	4.0124		11.8	1.2256	11.8	6.1279
11.9	2.0343	11.9	1.9654		11.9	1.493	11.9	6.8976
12	2.1686	12	2.3819		12	1.6774	12	7.5247
