# Supplementary material for: Cyclic jetting enables microbubble-mediated drug delivery
Source: Nat Phys. 2025 Feb 21;21(4):590–8. doi: 10.1038/s41567-025-02785-0 (PMC11999868; doi:10.1038/s41567-025-02785-0)
Supplement: Supplementary file 20 — Experimental source data. [file 41567_2025_2785_MOESM20_ESM.xlsx]

## Sheet: Foglio1
Figure 3g
Equilibrium radius (µm)	Shape mode degree
1.7	1
1.8	1
1.8	1
1.8	1
2	1
2	1
2.1	1
2.2	1
2.2	1
2.2	1
2.2	1
2.3	1
2.4	1
2.5	1
2.5	1
2.5	1
2.6	1
2.6	1
2.6	1
2.7	1
2.8	1
3	1
3	1
3.1	1
3.1	1
3.2	1
3.2	1
3.2	1
3.4	1
3.4	1
3.4	1
3.4	1
3.5	1
3.5	1
3.5	2
3.6	2
3.6	2
3.7	2
3.7	2
3.8	2
3.8	2
3.9	2
3.9	2
3.9	2
3.9	2
4	2
4	2
4	2
4	2
4	2
4.1	2
4.1	2
4.1	2
4.2	2
4.3	2
4.4	2
4.4	2
4.4	2
4.4	2
4.4	2
4.4	2
4.4	2
4.5	2
4.6	2
4.6	2
4.6	2
4.6	2
4.6	2
4.6	2
4.7	2
4.7	2
4.8	2
4.8	2
4.8	2
4.8	2
4.9	2
4.9	2
4.9	2
5	2
5	2
5	2
5.1	2
5.1	2
5.1	2
5.1	2
5.2	3
5.2	3
5.2	3
5.2	3
5.3	3
5.4	3
5.4	3
5.4	3
5.5	3
5.5	3
5.6	3
5.6	3
5.6	3
5.7	3
5.7	3
5.7	3
5.8	3
5.8	3
5.9	3
5.9	3
5.9	3
6	4
6	4
6	4
6	4
6	4
6.1	4
6.1	3
6.2	4
6.2	4
6.3	4
6.3	4
6.4	4
6.4	4
6.5	4
6.5	4
6.5	4
6.6	4
6.6	4
6.7	4
6.7	4
6.7	4
6.8	4
6.9	4
7.2	5
7.2	5
7.4	5
7.4	5
7.4	5
7.5	5
7.5	5
7.6	5
7.6	5
7.6	5
7.7	5
7.8	5
7.8	5
8	6
8	6
8	5
8.1	5
8.1	5
8.1	6
8.1	5
8.1	5
8.3	6
8.3	6
8.4	6
8.4	6
8.6	6
8.6	6
8.8	6
