# Supplementary material for: Cyclic jetting enables microbubble-mediated drug delivery
Source: Nat Phys. 2025 Feb 21;21(4):590–8. doi: 10.1038/s41567-025-02785-0 (PMC11999868; doi:10.1038/s41567-025-02785-0)
Supplement: Supplementary file 21 — Experimental source data. [file 41567_2025_2785_MOESM21_ESM.xlsx]

## Sheet: Foglio1
Figure 4a-c
Test n.	Source data	Equilibrium radius (µm)	Maximum relative radial expansion (-)	Driving pressure (kPa)	Jetting (yes/no)	Relative radial expansion for first jet	Driving pressure for first jet (kPa)	Sonoporation (yes/no)
1	Zenodo repository	4	0.48	120	yes	0.26	63	yes
2	Zenodo repository	4	0.18	45	no	/	/	no
3	Zenodo repository	4	0.14	35	no	/	/	no
4	Zenodo repository	3.95	0.24	70	no	/	/	no
5	Zenodo repository	3.95	0.46	210	yes	0.34	72	yes
6	Zenodo repository	3.9	0.39	80	yes	0.24	59	yes
7	Extended Data Fig. 5b and Supplementary Video 16	3.7	0.37	85	yes	0.28	48	yes
8	Zenodo repository	3.35	0.66	210	yes	0.35	48	yes
9	Zenodo repository	3.3	0.73	150	yes	0.34	48	yes
10	Zenodo repository	3.25	0.34	50	yes	0.34	50	yes
11	Zenodo repository	3.2	0.08	10	no	/	/	no
12	Zenodo repository	3.2	0.17	25	no	/	/	no
13	Zenodo repository	3.2	0.14	25	no	/	/	no
14	Zenodo repository	3.1	0.26	45	no	/	/	no
15	Fig. 1c and Supplementary Video 1	3.1	0.28	60	no	/	/	no
16	Zenodo repository	3.1	0.56	130	yes	0.34	68	yes
17	Extended Data Fig. 2 and Supplementary Video 3	3.05	1	180	yes	0.37	75	yes
18	Zenodo repository	3	0.29	60	no	/	/	no
19	Zenodo repository	2.95	0.2	50	no	/	/	no
20	Fig. 1d and Supplementary Video 2	2.95	0.62	160	yes	0.41	83	yes
21	Zenodo repository	2.95	0.71	250	yes	0.4	87	yes
22	Zenodo repository	2.9	0.23	50	no	/	/	no
23	Extended Data Fig. 5a and Supplementary Video 15	2.85	0.64	170	yes	0.39	101	yes
24	Zenodo repository	2.75	0.33	120	yes	0.32	93	yes
25	Zenodo repository	2.6	0.14	60	no	/	/	no
26	Zenodo repository	2.6	0.23	85	no	/	/	no
27	Zenodo repository	2.6	0.17	65	no	/	/	no
28	Zenodo repository	2.55	0.27	100	no	/	/	no
29	Zenodo repository	2.55	0.06	20	no	/	/	no
30	Zenodo repository	2.5	0.09	40	no	/	/	no
31	Zenodo repository	2.5	0.2	90	no	/	/	no
32	Zenodo repository	2.5	0.54	220	yes	0.41	130	yes
33	Zenodo repository	2.5	0.74	230	yes	0.43	137	yes
34	Zenodo repository	2.4	0.63	240	yes	0.42	142	yes
35	Zenodo repository	2.35	0.77	260	yes	0.41	136	yes
36	Zenodo repository	1.9	0.16	70	no	/	/	no
37	Zenodo repository	1.75	1.34	270	yes	0.58	160	yes
