# Supplementary material for: Cyclic jetting enables microbubble-mediated drug delivery
Source: Nat Phys. 2025 Feb 21;21(4):590–8. doi: 10.1038/s41567-025-02785-0 (PMC11999868; doi:10.1038/s41567-025-02785-0)
Supplement: Supplementary file 22 — Experimental source data. [file 41567_2025_2785_MOESM22_ESM.xlsx]

## Sheet: Mean Stats
	Apparent modulus E (kPa)
	Gel 1	Gel 2	Gel 3		Each cell corresponds to the median value of a force map
force maps	0.292664	0.811445	0.522687
	0.769312	0.859774	0.51023
	0.596978	0.339778	0.510115
	0.236046	0.438717	0.486
					Final result
mean=	0.47375	0.612429	0.507258		0.531146	kPa

## Sheet: Gel1
	Gel 1		AFM indendation measurements
	Measuring date: 06/06/2023
	Force map 1	Force map 2	Force map 3	Force map 4
	0.278364	2.66981	0.221316	0.260844
	0.500732	0.262843	0.201216	0.236046
	0.131568	1.38481	0.778302	0.207139
	0.604148	2.18917	0.103762	0.206912
	0.257848	0.685744	0.108092	0.314327
	0.306964	0.65927	0.415654	0.258324
	0.125027	0.948695	1.95702	0.223232
	0.30997	0.436412	1.82338	0.290761
	0.546192	0.302742	2.04794	0.178864
	1.08422	0.481535	1.79656	0.217397
	0.213405	0.85288	1.25488	0.219053
	0.184431	1.22816	0.369024	0.270713
	0.222189			0.25523
	0.255616
	0.595997
	0.478864
Median (kPa)=	0.292664	0.769312	0.596978	0.236046

## Sheet: Gel2
	Gel 2		AFM indendation measurements
	Measuring date: 08/06/2023
	Force map 1	Force map 2	Force map 3	Force map 4
	1.45591	2.56852	0.671123	0.526632
	4.1223	2.19368	0.0569933	0.542851
	1.88003	0.138917	0.146186	0.121296
	0.451951	1.21095	0.379068	0.502206
	0.628513	0.843931	0.343261	0.331824
	0.811445	0.408751	0.17326	0.317106
	1.34384	0.389559	0.358704	0.350566
	1.05258	0.875618	0.286618	0.443946
	0.710112	0.615948	3.42099	0.522075
	5.74617	0.791701	0.369548	0.841615
	0.660582	1.33311	0.426761	0.352066
	0.319397	0.916536	0.259727	0.543557
	0.758447	0.672236	0.207479	0.452257
	1.82644	1.68321	0.292745	0.193991
	1.69342	0.933611	0.265269	0.396403
	0.635047	0.701784	0.408839	0.433488
	0.70875	1.04589	0.295778
	0.799235	0.410781	0.427522
	1.66324		0.336296
			0.367416
Median (kPa)=	0.811445	0.859774	0.339778	0.438717

## Sheet: Gel3
	Gel 3		AFM indendation measurements
	Measuring date: 08/08/2023
	Force map 1	Force map 2	Force map 3	Force map 4
	0.522687	0.518649	0.52077	0.482
	0.531919	0.496297	0.509444	0.486
	0.499141	0.532666	0.517838	0.387
	0.58042	0.480314	0.505804	0.479
	0.528509	0.540012	0.500287	0.491
	0.505834	0.514367	0.510929	0.492
	0.502338	0.466705	0.520091	0.454
	0.531525	0.435614	0.532634	0.483
	0.634825	0.526964	0.525603	0.302
	0.549899	0.535586	0.511939	0.479
	0.526945	0.51023	0.510115	0.471
	0.497143	0.504372	0.494047	0.474
	0.407284	0.536685	0.552888	0.496
	0.470504	0.498491	0.52348	0.502
	0.528705	0.539573	0.456321	0.441
	0.522637	0.514749	0.520238	0.471
	0.527059	0.239926	0.527706	0.503
	0.539103	0.498795	0.483439	0.487
	0.337119	0.506303	0.505643	0.505
	0.472063	0.515737	0.477827	0.589
	0.513334	0.499049	0.555776	0.51
	0.569904	0.521652	0.453305	0.488
	0.482052	0.237122	0.498003	0.52
	0.535218	0.494199	0.509766	0.479
	0.464948	0.540184	0.494228	0.486
Median (kPa)=	0.522687	0.51023	0.510115	0.486
